# Supplementary material for: 1,1′-Disubstituted Ferrocene Ligand Scaffolds Featuring Pnictogens Other than Phosphorus as Donor Sites
Source: Molecules. 2024 Nov 8;29(22):5283. doi: 10.3390/molecules29225283 (PMC11596527; doi:10.3390/molecules29225283)
Supplement: Supplementary file 1 [file molecules-29-05283-s001.zip]

Archive with 1 entries (1 files):
- molecules-3242037-supplementary.pdf
